# Supplementary material for: Cross-expression meta-analysis of mouse brain slices reveals coordinated gene expression across spatially adjacent cells
Source: Genome Biol. 2025 Oct 29;26:373. doi: 10.1186/s13059-025-03747-8 (PMC12570847; doi:10.1186/s13059-025-03747-8)
Supplement: Supplementary file 3 — Additional file 3. Table S1: scRNA-seq and snRNA-seq brain regions correspondence. [file 13059_2025_3747_MOESM3_ESM.xlsx]

## Sheet: Table S1
regions	data
ACA	scRNA-seq
AUD	scRNA-seq
ENT	scRNA-seq
MOp	scRNA-seq
RSP	scRNA-seq
VIS	scRNA-seq
VISp	scRNA-seq
STR	scRNA-seq
STRd	scRNA-seq
CTXsp	scRNA-seq
CLA	scRNA-seq
EP	scRNA-seq
LA	scRNA-seq
BLA	scRNA-seq
BMA	scRNA-seq
PA	scRNA-seq
ACA	snRNA-seq
AUD	snRNA-seq
ENT	snRNA-seq
MOp	snRNA-seq
RSP	snRNA-seq
VIS	snRNA-seq
VISp	snRNA-seq
STRd	snRNA-seq
CTX	snRNA-seq
